# Supplementary material for: Real-World Data of Comprehensive Genomic Profiles and Clinicopathological Characteristics of Duodenal Epithelial Neoplasms
Source: Cancers (Basel). 2026 Jun 28;18(13):2097. doi: 10.3390/cancers18132097 (PMC13360436; doi:10.3390/cancers18132097)
Supplement: Supplementary file 1 [file cancers-18-02097-s001.zip › Figure S3.xlsx]

## Sheet: Online Resource 4
		Figure S3. Genomic alteration plots of 158 duodenal epithelial neoplasms
		Test
		Histopathological type
		Immunophenotype
		Location
		Macroscopic classification
		Size
		Depth
		Lymphatic invasion
		Venous invasion
		Resection method
		Tumor content rate
		Genomic content rate
		Tumor mutation burden
		ABL1
		ACTN4
		AKT1
		AKT2											AKT2 R245C
		AKT3
		ALK																											ALK amp (3.92)		ALK G1054S
		AMER1												AMER1 amp (7.61)
		APC	APC LOH (0.83)				APC T1556Nfs*3			APC R876*, APC T1556Nfs*3	APC G1499Dfs*8	APC E1353*, APC R1450*, APC E1064K, APC E1538K, APC K1310N	APC T1556Nfs*3	APC L1564*	APC R1450*								APC T1556Nfs*3	APC S1465Wfs*3	APC R1314Qfs*6, APC R1450*	APC E1379*, APC E1573*	APC Y935*, APC E1536*			APC S1465Wfs*3	APC R283*, APC R1450*	APC Q278*	APC R876*, APC E1560*				APC T1556Nfs*3	APC T1556Nfs*3	APC R554*, APC S1567Ffs*3	APC R213*, APC T1556Nfs*3				APC T1556Nfs*3		APC Q424*, APC T1556Nfs*3		APC E1536*	APC T1556Nfs*3
		AR												AR amp (7.17)
		ARAF
		ARID1A																																									ARID1A S1138*
		ARID2																			ARID2 V1477Yfs*25
		ASXL1
		ATM											ATM L1700F
		ATRX												ATRX amp (7.15)			ATRX T1918I												ATRX E1501D		ATRX T1918I
		AXIN1
		AXL
		BAP1
		BARD1
		BCL2L11
		BCL6
		BCOR											BCOR R1089C	BCOR amp (7.06)
		BRAF
		BRCA1																		BRCA1 D366V
		BRCA2
		BRIP1										BRIP1 K345N							BRIP1 R439*			BRIP1 c.1341-1G>A
		BTK												BTK amp (7.61)
		BUB1B
		CARD11
		CBL
		CBLB
		CCND1
		CD274
		CD79A
		CD79B
		CDC73
		CDH1												CDH1 A289T																																		CDH1 P25L
		CDK12
		CDK4		CDK4 amp (5.38)
		CDKN2A	CDKN2A HD (-0.23)	CDKN2A HD (0.31)	CDKN2A HD (0.06)
		CHEK2																											CHEK2 LOH (1.04)
		CIC																																															CIC P1016S
		CREBBP											CREBBP R1081C
		CRKL
		CRLF2
		CSF1R
		CTNNB1																																											CTNNB1 S45F
		CUL3
		CYLD											CTLD V195M
		DAXX											DAXX A196V
		DDB2
		DDR2
		DICER1																										DICER1 D239E
		DNMT3A																											DNMT3A amp (3.64)
		ECT2L
		EGFR
		ENO1
		EP300																											EP300 LOH (0.96)																				EP300 T1061S
		EPCAM
		ERBB2
		ERBB3																														ERBB3 S846I
		ERBB4										ERBB4 E768K																		ERBB4 S23C
		ERCC5
		ESR1
		EZH2
		FAM46C																																											FAM46C P131S
		FANCA																												FANCA A1233V
		FANCD2
		FANCE
		FAS
		FBXO11
		FBXW7
		FGFR1
		FGFR2
		FGFR3
		FGFR4
		FH
		FLCN																									FLCN V397M
		FLT3
		FUBP1																																											FUBP1 P283L	FUBP1 P283L
		GATA1
		GATA2
		GATA3
		GNA11
		GNAQ
		GNAS	GNAS Q870R	GNAS R844C	GNAS R844C			GNAS Q870L	GNAS R844C		GNAS A892D
		GPC3												GPC3 amp (6.55)
		GRIN2A		GRIN2A R920I						GRIN2A R370Q											GRIN2A D1297N		GRIN2A M536V								GRIN2A R1159C					GRIN2A A61V
		H3F3A
		HIST1H3B
		HNF1A
		HRAS
		HSPH1
		IDH1
		IDH2
		IGF1R
		IGF2
		IKZF1
		IL6ST	IL6ST LOH (0.85)
		IL7R
		JAK1
		JAK2											JAK2 R158Q
		JAK3
		KDM6A												KDM6A amp (7.04)
		KDR
		KEAP1
		KIT
		KLF6				KLF6 HD (0.29)
		KMT2D											KMT2D R5403H																	KMT2D E2676Afs*47
		KRAS	KRAS G12D	KRAS G13C	KRAS G12V	KRAS G12V	KRAS G12V	KRAS G12V	KRAS G13D	KRAS G12A		KRAS G12D				KRAS G12D							KRAS Q61H	KRAS G12D				KRAS G12D	KRAS Q61R	KRAS LOH (0.76)				KRAS G12V	KRAS G12V						KRAS G12D					KRAS G12V
		MAP2K1
		MAP2K2
		MAP2K4
		MAP3K1
		MAP3K4
		MAP4K3
		MDM2		MDM2 amp (9.55)		MDM2 amp (7.22)
		MDM4
		MED12												MED12 amp (7.68)
		MEN1
		MET
		MLH1
		MSH2						MSH2 T320S																					MSH2 amp (3.52)
		MSH6											MSH6 Y214*, MSH6 Y954*						MSH6 Q1258E
		MTOR
		MUTYH
		MYC
		MYCN
		MYD88
		NF1																													NF1 R1325K
		NF2
		NFE2L2
		NFKBIA
		NOTCH1
		NOTCH2														NOTCH2 amp (8.30)				NOTCH2 R1607C
		NOTCH3
		NPM1
		NRAS
		NRG1
		NT5C2
		NTRK1
		NTRK2
		NTRK3
		PALB2
		PAX5																	PAX5 P34L
		PBRM1																													PBRM1 V1478A
		PDGFRA																																				PDGFRA A7V
		PDGFRB
		PHF6												PHF6 amp (7.37)
		PIK3CA
		PIK3R1
		PIK3R2
		PMS2
		POLD1
		POLE
		PPP2R1A
		PRDM1
		PRKAR1A
		PRKCI
		PTCH1																											PTCH1 R1394Q
		PTEN
		PTPN11											PTPN11 T557M																							PTPN11 G507V
		RAC1
		RAC2
		RAD51C
		RAF1
		RB1
		RET
		RHOA
		ROS1																					ROS1 c.439-1G>T					ROS1 G327V
		SDHB
		SETBP1
		SETD2							SETD2 R1740L																											SETD2 Q1433H
		SF3B1																										SF3B1 S685R																	SF3B1 S242N
		SLC7A8																																			SLC7A8 G329E
		SMAD4																																									SMAD4 D351G		SMAD4 R361G
		SMARCA4										SMARCA4 L1161P
		SMARCB1
		SMO
		SPOP
		SRC
		STK11
		STST3
		SUFU
		TERT
		TNFAIP3																	TNFAIP3 W448C
		TNFRSF14
		TP53																																				TP53 S392L
		TSC1												TSC1 S1043dup			TSC1 P366Q
		TSC2																												TSC2 T1023A
		TSHR
		U2AF1
		VHL
		WT1
		XPC
		ZNF2										ZNF2 V21M
		ZRSR2
[truncated: 64 more columns]
