# Supplementary material for: Real-World Data of Comprehensive Genomic Profiles and Clinicopathological Characteristics of Duodenal Epithelial Neoplasms
Source: Cancers (Basel). 2026 Jun 28;18(13):2097. doi: 10.3390/cancers18132097 (PMC13360436; doi:10.3390/cancers18132097)
Supplement: Supplementary file 1 [file cancers-18-02097-s001.zip › Figure S4.xlsx]

## Sheet: Online Resource 5
		Figure S4. Genomic alteration plots by histopathological type
		Histopathological type
		Immunophenotype
		Location
		Macroscopic classification
		Size
		Depth
		Lymphatic invasion
		Venous invasion
		Resection method
		Tumor content rate
		Genomic content rate
		Tumor mutation burden
		APC
		KRAS
		GNAS
		ERBB2
		CDKN2A
		ARID1A
		MDM2
		BRAF
