# Supplementary material for: Real-World Data of Comprehensive Genomic Profiles and Clinicopathological Characteristics of Duodenal Epithelial Neoplasms
Source: Cancers (Basel). 2026 Jun 28;18(13):2097. doi: 10.3390/cancers18132097 (PMC13360436; doi:10.3390/cancers18132097)
Supplement: Supplementary file 1 [file cancers-18-02097-s001.zip › Table S2.xlsx]

## Sheet: Online Resource 3
Table S2. List of 145 cancer-related genes and 11 fusions in the Rapid-Neo test
ABL1	ACTN4	AKT1	AKT2	AKT3	ALK	APC	AR	ARAF	ARID1A
ARID2	ASXL1	ATM	ATRX	AXIN1	AXL	BAP1	BARD1	BCL2L11	BRAF
BRCA1	BRCA2	BRIP1	CARD11	CCND1	CD274	CD79B	CDH1	CDK12	CDK4
CDKN2A	CHEK2	CREBBP	CRKL	CSF1R	CTNNB1	CUL3	DDR2	DNMT3A	ECT2L
EGFR	ENO1	EP300	EPCAM	ERBB2	ERBB3	ERBB4	ESR1	EZH2	FANCA
FANCD2	FANCE	FBXW7	FGFR1	FGFR2	FGFR3	FGFR4	FH	FLT3	GNA11
GNAQ	GNAS	GRIN2A	HRAS	IDH1	IDH2	IGF1R	IGF2	IL7R	JAK1
JAK2	JAK3	KDM6A	KDR	KEAP1	KIT	KMT2D	KRAS	MAP2K1	MAP2K2
MAP2K4	MAP3K1	MAP3K4	MDM2	MDM4	MED12	MET	eMLH1	MSH2	MSH6
MTOR	MYC	MYCN	MYD88	NF1	NF2	NFE2L2	NOTCH1	NOTCH2	NOTCH3
NPM1	NRAS	NRG1	NT5C2	NTRK1	NTRK2	NTRK3	PALB2	PBRM1	PDGFRA
PDGFRB	PIK3CA	PIK3R1	PIK3R2	PMS2	POLD1	POLE	PRKCI	PTCH1	PTEN
RAC1	RAC2	RAD51C	RAF1	RB1	RET	RHOA	ROS1	SETBP1	SETD2
SMAD4	SMARCA4	SMARCB1	SMO	SPOP	SRC	STAT3	STK11	TERT	TP53
TSC1	TSC2	VHL	WT1	XPO
