# Supplementary material for: Real-World Data of Comprehensive Genomic Profiles and Clinicopathological Characteristics of Duodenal Epithelial Neoplasms
Source: Cancers (Basel). 2026 Jun 28;18(13):2097. doi: 10.3390/cancers18132097 (PMC13360436; doi:10.3390/cancers18132097)
Supplement: Supplementary file 1 [file cancers-18-02097-s001.zip › Table S3.xlsx]

## Sheet: Online Resource 6
Table S3. Clinicopathological characteristics of 127 adenocarcinomas
Sex
Male	88	(69%)
Female	39	(31%)
Age
Mean [95% CI], years	66.8	[64.7–68.9]
Size
Mean [95% CI], mm	31.8	[27.9–35.6]
Resection method
Endoscopic resection	123	(97%)
Surgical resection	4	(3%)
Location
Superior	32	(25%)
Descending	60	(47%)
Horizontal	35	(28%)
Macroscopic classification
I	22	(17%)
I+IIb	1	(1%)
IIa	91	(72%)
IIa+IIc	3	(2%)
IIc	8	(6%)
2	1	(1%)
3	1	(1%)
Depth
M	120	(94%)
SM	5	(4%)
MP	0	(0%)
SS	0	(0%)
SE	0	(0%)
SI	2	(2%)
Lymphatic invasion
positive	4	(3%)
negative	123	(97%)
Venous invasion
positive	2	(2%)
negative	125	(98%)
Immunophenotype
Gastric	19	(15%)
Gastrointestinal	70	(55%)
Intestinal	38	(30%)
Gene alteration
TMB-H	13	(10%)
APC	63	(50%)
KRAS	40	(31%)
GNAS	12	(9%)
ERBB2	5	(4%)
CDKN2A	7	(6%)
ARID1A	7	(6%)
MDM2	6	(5%)
BRAF	5	(4%)
CI, Confidence interval; TMB-H, high tumor mutation burden
